# Supplementary material for: Breed-Dependent Divergence in Breast Muscle Fatty Acid Composition Between White King and Tarim Pigeons
Source: Animals (Basel). 2026 Jan 5;16(1):144. doi: 10.3390/ani16010144 (PMC12784989; doi:10.3390/ani16010144)
Supplement: Supplementary file 1 [file animals-16-00144-s001.zip]

Archive with 1 entries (1 files):
- animals-4003552-supplementary.pdf
